# Supplementary material for: Association between Early Childhood Vitamin D Status and Age 6-Year Lung Function among Children with a History of Severe Bronchiolitis in Infancy
Source: Nutrients. 2023 May 19;15(10):2379. doi: 10.3390/nu15102379 (PMC10222498; doi:10.3390/nu15102379)
Supplement: Supplementary file 1 [file nutrients-15-02379-s001.zip]

Archive with 1 entries (1 files):
- nutrients-2382605-supplementary.pdf
